# Supplementary material for: A New Opinion Polarization Index Developed by Integrating Expert Judgments
Source: Front Psychol. 2021 Oct 13;12:738258. doi: 10.3389/fpsyg.2021.738258 (PMC8549827; doi:10.3389/fpsyg.2021.738258)
Supplement: Supplementary file 1 [file Data_Sheet_1.XLSX]

## Sheet: Sheet1
ppnr	1	2	3	4	5	sum		Opinion Polarization Index
example	50	0	0	0	50	100		1
example	3	0	0	0	2	5		0.96
example	0	10	0	0	0	10		0
example	0	10	0	0	0	10		0
example	4	2	2	1	1	10		0.366869
example	2	3	3	2	0	10		0.238788
example	3	2	2	1	2	10		0.474141
example	1	1	0	0	8	10		0.538182

## Sheet: Sheet2
0	0.5	0.0229774	=
0.2	0.549834	0.0307689	0.00100677
0.4	0.598688	0.0410913	0.00183294
0.6	0.645656	0.0546813	0.00333481
0.8	0.689974	0.0724265	0.0060598
1	0.731059	0.0953495	0.0109869
1.2	0.768525	0.124553	0.0198403
1.4	0.802184	0.161109	0.0355712
1.6	0.832018	0.20587	0.0629734
1.8	0.858149	0.259225	0.109097
2	0.880797	0.320821	0.182426
2.2	0.90025	0.389361	0.28905
2.4	0.916827	0.46257	0.425557
2.6	0.930862	0.53743	0.574443
2.8	0.942676	0.610639	0.71095
3	0.952574	0.679179	0.817574
3.2	0.960834	0.740775	0.890903
3.4	0.967705	0.79413	0.937027
3.6	0.973403	0.838891	0.964429
3.8	0.978119	0.875447	0.98016
4	0.982014	0.904651	0.989013
