# Supplementary material for: A New Opinion Polarization Index Developed by Integrating Expert Judgments
Source: Front Psychol. 2021 Oct 13;12:738258. doi: 10.3389/fpsyg.2021.738258 (PMC8549827; doi:10.3389/fpsyg.2021.738258)
Supplement: Supplementary file 2 [file Data_Sheet_2.XLSX]

## Sheet: Expert Data_Opinion Polarizatio
ppnr	RecordedDate	Study	consent	distributions_2	distributions_3	distributions_4	distributions_5	distributions_6	distributions_7	distributions_8	distributions_9	distributions_10	distributions_11	distributions_12	distributions_13	distributions_14	distributions_15	distributions_16	foundation_judgements	definition_polarization	DISTANCE	CLUSTERING	EXTREMITY	BALANCE	REMARK
1	2019-06-04 17:21:45	email	1	0	60	0	80	10	10	30	70	0	0	30	10	0	95	10	I looked at bimodality	[answer removed to ensure anonymity]	0	1	0	0
2	2019-06-04 17:36:15	email	1	15	25	0	60	25	25	20	75	0	10	25	25	30	90	25	I tried to judge the degree of bipolarity in the responses, but this was complicated here by the fact that there was no definition of polarization offered, and many of the distributions were quite skewed.	See above	0	1	0	0
3	2019-06-04 17:38:31	email	1	40	60	20	70	45	45	60	70	80	35	50	35	50	90	40			#NULL!	#NULL!	#NULL!	#NULL!
4	2019-06-04 17:42:30	email	1	30	40	10	60	50	50	50	50	50	30	40	35	40	80	60			#NULL!	#NULL!	#NULL!	#NULL!
5	2019-06-04 17:42:41	email	1	10	20	5	75	5	5	30	60	40	5	20	30	30	85	40	The amount of people dispersed from the mid-point of the scale.	It depends on the type of polarization you're talking about: Affective polarization- polarization between how much you like your in group and dislike the outgroup. Attitude- People holding more extreme views about a topic and few holding moderate opinions. Elite- Distribution of more extreme politicians within a government. The definition depends on the type of polarization you're talking about.	0	0	1	0
6	2019-06-04 17:50:48	email	1	10	30	15	80	80	80	75	80	0	0	70	30	0	90	30	Skewness and bimodalism.	Polarization pertains to TWO distributions and their relation to one another. They each represent the distribution of partisans. The two distributions can have excessive divergence, too little dispersion, excessive skew, or any combination of the three. Your single graphs are unlikely to capture my theoretical concepts. [part of answer removed to ensure anonymity]	1	1	0	0
7	2019-06-04 18:11:11	email	1	20	30	10	80	20	20	80	80	50	15	35	25	40	90	25	distribution of response and divide across categories	distinct and homogeneous opinions	1	1	0	0
8	2019-06-04 18:35:41	email	1	50	60	10	80	20	20	70	70	50	20	40	30	40	90	30	Single vs. multi-peakedness	A situation in which there are two distinct poles in which there are equal proportions of the population	0	1	0.5	1
9	2019-06-04 19:11:40	email	1	0	20	0	90	0	0	20	75	10	0	10	0	0	100	0			#NULL!	#NULL!	#NULL!	#NULL!
10	2019-06-04 19:12:03	email	1	0	20	0	80	50	50	80	80	0	0	40	40	0	90	40			#NULL!	#NULL!	#NULL!	#NULL!
11	2019-06-04 19:40:10	email	1	3	10	1	50	0	0	10	70	0	5	5	0	2	90	0	i have quite a polarized view on what polarization is. Either it is there or it isn't, so I looked at those figures where attitudes were far apart and those I indicated as polarized. The rest is really not polarization	When there are large enough groups of people with strong opposing positions	1	1	0	1
12	2019-06-04 19:54:58	email	1	25	70	5	95	20	20	65	90	15	25	40	25	30	85	25	- Departures from initial examples - Symmetry of distribution - Spread of distribution - Relative peak/low values difference	A state where elements cluster around specific positions, with empty space between these clusters, rather than a more continuous and diffuse distribution of elements around cluster centers. I.e., to use an analogy, a state that maximizes between-sum of squares and minimizes within-sum of squares for these clusters.	1	1	0	0
13	2019-06-04 21:06:31	email	1	25	45	15	80	30	35	55	60	75	20	40	25	50	85	30			#NULL!	#NULL!	#NULL!	#NULL!
14	2019-06-04 21:26:35	email	1	25	25	5	50	15	15	32	30	20	15	20	20	30	75	20	The relative number of respondents away from the middle, with weight given to the extreme cases of 5 and 1.	Substantial of viewpoints clearly on different sides of a clear issue dividing line.	0.5	1	1	1
15	2019-06-04 21:52:13	email	1	25	40	10	70	60	60	50	40	30	20	45	35	40	80	33			#NULL!	#NULL!	#NULL!	#NULL!
16	2019-06-04 23:13:41	email	1	10	20	0	30	20	20	20	20	5	10	15	10	10	60	15	- closeness to normal distribution - closeness to uniform distribution - frequency of extreme values - bi-polarness	a bi-polar distribution where the two bumps are close to the two extremes of the scale.	0	1	1	0
17	2019-06-05 00:57:35	email	1	20	60	10	85	50	52	80	75	30	15	40	35	25	90	35	The extent to which the middle was hollowed out and the density of responses at the extremes.	The hardening of opinion around the poles of the distribution on a given item.	0	1	1	0
18	2019-06-05 08:19:52	email	1	20	30	19	80	30	30	40	40	20	10	20	30	20	80	30			#NULL!	#NULL!	#NULL!	#NULL!
19	2019-06-05 09:21:48	email	1	10	10	5	50	10	10	40	30	20	5	10	10	10	90	10		consentration on both sides of the distribution	0	1	0	0
20	2019-06-05 09:47:07	email	1	1	5	0	70	10	10	55	55	1	0	10	0	1	80	1	I found the activity frustrating, because there are multiple concepts of polarization and I wasn't instructed which to use. Your questions suggest the context isdistribution of opinion within a society (a topic that I don't work on). Should a standard distribution be described as polarized...it's not my area but I don't think so, so I gave low scores here. I scored bimodal distributions as polari…	I have defined international norm polarization as a situation where a candidate norm is accepted by some states but resisted by others, leading to a period of international disputation between two groups in which socializing pressures pull states toward compliance with rival norms.	0	1	0	0
21	2019-06-05 12:38:53	email	1	20	35	5	70	12	12	60	57	50	15	30	17	40	85	20	the concentration of mass over the categories	the presence of two internally homogeneous and completely separated groups (I actually believe the distance between groups is merely a matter of scale, so not so relevant per se)	0	1	0	0
22	2019-06-05 16:37:36	email	1	20	60	10	80	65	65	70	60	20	15	60	25	35	85	25	Mean, modes, skew.	The degree of overlap between the members any principally competing parties.	0.5	0.5	0	0
23	2019-06-06 03:43:23	email	1	0	50	0	80	20	20	60	70	0	0	20	10	0	90	10	The degree to which attitudes were concentrated in the tails of the distribution.	In my view, polarization means few moderates/centrists, with attitudes concentrated in the tails of the distribution.	0	1	1	0
24	2019-06-06 12:03:21	email	1	15	42	5	45	15	15	32	20	40	10	40	12	30	70	12	I consider those in the values 1 and 5 of the scale.	the division of opinion on a given issue, around the farthest alternatives (those not in the middle grounds)	0.5	1	1	0
25	2019-06-06 18:54:10	email	1	15	38	6	80	30	30	49	61	40	11	32	35	20	95	25	Variance, bimodality, balance	The degree to which a society or a party system is divided into two highly opposed ideological camps	1	1	0.5	1
26	2019-06-06 19:20:09	email	1	0	30	0	75	15	15	60	80	0	0	15	10	0	85	10	your instructions and distance between peaks and presence or absence of peaks and location of peak	I also define it as the distance between opinions - i.e. polarization requires two sides and a distance between them.	1	1	0	0
27	2019-06-07 05:06:33	email	1	0	0	0	75	0	0	10	50	0	0	0	0	0	90	0	The extremes.	Respondents primarily at the extremes with similar levels at each extreme	0	1	1	1
28	2019-06-08 22:47:50	email	1	0	50	0	70	0	0	60	40	0	0	10	0	0	80	0	Any distribution that is unimodal is not polarized.		0	1	0	0
29	2019-06-09 10:52:14	email	1	30	20	85	30	60	60	20	20	0	40	15	35	10	25	35	Skewness, density of data, central tendency, outliers.	It is a tendency of a state, mostly a weaker state to get alight with the stronger ate to counter balance its immediate hegemon. The hegemon maybe already dominant or prospective. This may be relevant to diplomatic and military domains. This may take the form of an alliance, alignment or entente.	0	0	0	0	Excl. from analyses
30	2019-06-10 10:41:26	email	1	20	60	10	80	30	30	70	80	60	10	50	50	30	90	20	Visual inspection	The extent to which political parties or/and citizens are far apart on policy issues and they are tightly clustered in opposite poles.	1	1	0.5	0
31	2019-06-10 17:29:58	email	1	0	60	0	80	0	0	70	80	0	0	0	10	0	100	0	Distribution of data	substantial percentages of people on opposite sides of a scale	0	1	0.5	1
32	2019-06-11 22:54:15	email	1	20	50	5	80	15	15	60	70	30	10	17	15	25	90	13	Closest to bimodal = greater polarization	Opinions grouped at poles.	0	1	1	0
33	2019-06-12 15:02:45	email	1	40	55	15	70	63	67	65	60	60	35	60	35	50	80	40	I used a heuristic: (% at 1) + (% at 5) + (.50*% at 2) + (.50*% at 4)	a polarized state is one where the groups are both distant from one another (in terms of their groups means) and internally homogeneous (in terms of variation around their group means)	1	1	0.5	0
34	2019-06-13 20:59:07	email	1	0	20	0	60	80	80	45	20	0	0	10	10	0	90	10	Two strong opinion Groups = polarization. But polarization can also be unidimensional indicating that a stron majority view can be polarised as well.	a) if a Group has a strong aggregate opinion (majority view) that is strengthened further (one pool) b) if there is two strong opinion pools	0	1	1	0.5
35	2019-06-14 15:37:58	email	1	10	30	5	70	30	30	30	40	50	20	30	30	20	90	40	Standard deviation and bimodality	Bimodality combined with high variability	1	1	0	0
36	2019-06-17 10:05:11	email	1	25	40	10	65	15	15	60	70	65	60	40	40	25	90	40	Distance between substantial densities.	I tend not to. If I had to: (roughly:) the degree to which public attitudes or values are in opposition to one another.	1	1	0	0.5
37	2019-06-18 00:34:25	email	1	0	2	0	4	0	0	2	4	0	0	1	0	0	4	0	The extent to which there was a bimodal distribution in which the two peaks were on different ends of the response scale.		0	1	1	0	Excl. from analysis
38	2019-06-18 18:49:04	email	1	60	40	10	80	25	25	35	75	25	35	30	40	55	80	30			#NULL!	#NULL!	#NULL!	#NULL!
39	2019-06-21 20:40:35	email	1	20	60	5	70	15	15	60	80	50	20	50	18	20	90	15			#NULL!	#NULL!	#NULL!	#NULL!
40	2019-06-21 21:23:29	email	1	15	40	10	80	35	35	65	70	25	10	35	20	15	85	20	Proportion of observations that fell in the first, second, fourth, and fifth categories.	Political polarization is the degree of overlap -- in policy preferences, ideology, or behavior -- between political coalitions, groups, or parties. High overlap = low polarization.	0.5	1	0	0
41	2019-06-21 21:38:17	email	1	30	40	10	45	30	30	40	55	30	20	30	35	35	80	40			#NULL!	#NULL!	#NULL!	#NULL!
42	2019-06-21 22:19:16	email	1	5	40	0	55	30	30	50	55	40	15	40	20	10	90	20	Extremity of positions plus lack of moderates	When most people take ideologically extreme positions and few take positions that are moderate or slightly lib/con	0	0	1	0.5
43	2019-06-21 22:32:31	email	1	50	40	30	60	40	40	50	60	0	50	40	50	50	80	50			#NULL!	#NULL!	#NULL!	#NULL!
44	2019-06-21 22:48:52	email	1	25	50	10	60	35	35	45	50	50	15	50	20	35	90	20	Comparing them to each other and using the eyeball heuristic	Three distinct concepts comprise "polarization" as I see the current literature: 1) partisan-ideological sorting: increasingly, people's PID and ideology "line up" 2) ideological polarization: over time, the two sides (be they partisan, ideological, or whatever) take increasingly extreme positions on opposite ends of the spectrum 3) affective polarization: increasingly, people don't like each oth…	0	1	1	0
45	2019-06-22 00:24:59	email	1	20	15	10	70	9	9	60	40	50	15	20	20	30	80	50	Frequency and distribution	A group is clearly divided into two subgroups, whose ideological distance is maximized.	1	1	0	0
46	2019-06-22 02:31:10	email	1	10	20	0	80	15	15	50	45	40	5	20	10	20	90	5	Reduction in the center, Volume in the left and right& concentration of density in each side	Distributional shift from center to both extreme sudes	0	0	1	1
47	2019-06-22 03:02:27	email	1	10	50	5	80	40	40	50	70	5	0	30	25	10	90	30			#NULL!	#NULL!	#NULL!	#NULL!
48	2019-06-22 03:24:30	email	1	15	30	5	80	30	30	60	70	70	10	60	50	20	95	50	I focused on whether any of two randomly selected individuals would have different opinions (i.e., the distance between the two persons' opinions).	Please see above.	1	0	0	0
49	2019-06-22 14:55:37	email	1	0	20	3	50	33	33	33	50	6	0	22	18	1	70	20	Used normal as baseline, looked for bimodal and skewness	Moving from center toward ends of scale	0	1	1	0
50	2019-06-22 19:55:19	email	1	0	15	5	100	15	15	20	90	90	0	10	5	0	95	5	Attempting to use your rules		#NULL!	#NULL!	#NULL!	#NULL!	uncodeable
51	2019-06-23 19:09:40	email	1	10	10	10	90	10	10	90	90	10	10	10	10	10	90	10			#NULL!	#NULL!	#NULL!	#NULL!
52	2019-06-24 13:13:59	email	1	20	30	5	60	10	10	30	40	40	15	30	20	30	75	20	I was calculating SDs in my head, so higher bars in the center were reducing distance between groups.	I tend to think of polarization as positions by groups, so not just societal division, but division between, say, Republicans and Democrats (in the US obviously) in their policy opinions. If Republicans take solely conservative positions and Democrats solely liberal positions than that is polarization. This sort of understanding was not in evidence in the bar graphs.	1	1	0.5	0
53	2019-07-02 19:34:53	email	1	0	30	0	75	5	5	50	75	0	0	0	5	0	100	0			#NULL!	#NULL!	#NULL!	#NULL!
54	2019-07-02 20:19:29	email	1	20	35	5	48	33	33	40	47	48	10	40	15	38	70	15	The dispersion from the mode & the presence or absence of gap in the middle	Divergent position and lack of intermediate values between the extremes	1	0.5	1	0
55	2019-07-03 15:31:55	email	1	20	20	5	40	20	20	40	40	15	10	10	10	20	90	15	Convergence on the mean of the distribution (indicating a strong societal middle), size of the extreme poles.	I typically study affective polarization: the difference between how much someone likes people who agree with them politically compared with how much they dislike those with whom they disagree. Or, issue/ideological polarization: how far apart one is from the average person in their citizenry.	1	0	1	0
56	2019-07-03 15:45:47	email	1	30	60	10	80	40	40	65	70	3	20	50	39	40	90	39	The degree to which distributions are even across each quintile (uniform distribution), concentrated at the center (normal distribution), or heavily concentrated at the poles (inverted normal).	Division into two separate, sharply contrasting groups.	0	1	1	0
57	2019-07-03 16:34:03	email	1	50	25	10	75	30	30	45	30	60	25	45	35	65	85	45	Concentration and dispersion	1. homogeneity of partisan beliefs inside an organization 2. dissimilarity of partisan beliefs between various political organizations 3. diminishing influence of certain governing values such as incrementalism and compromise 4. lack of public faith in the system of organized political opposition to produce efficacious results (maybe an empirical indicator is electoral competitiveness between two…	1	0	0.5	0
58	2019-07-03 17:26:08	email	1	10	40	0	70	10	10	30	80	10	5	25	5	10	100	5	looking for differences	gap between people with limited middle ground	0.5	0	1	0
59	2019-07-06 00:18:41	email	1	30	57	20	70	58	58	65	45	50	35	58	36	50	75	40	weighted average	too simple a question.	#NULL!	#NULL!	#NULL!	#NULL!	uncodeable
60	2019-07-08 02:25:27	email	1	10	15	5	50	50	50	40	20	40	10	45	10	30	70	20	The share of "strongly agree or disagree answers." They are the ones that see a zero-sum relation between themselves and others.	a process whereby the nor mal multiplicity of differences in a society increasingly align along a single dimen sion, cross-cutting differences become reinforcing, and people increasingly perceive and describe politics and society in terms of “us” versus “them.” (McCoy, Rahman and Somer, 2018 and Somer and McCoy, 2019).	1	1	1	0
